# Supplementary material for: One-carbon pathway and cognitive skills in children with Down syndrome
Source: Sci Rep. 2021 Feb 19;11:4225. doi: 10.1038/s41598-021-83379-7 (PMC7895965; doi:10.1038/s41598-021-83379-7)
Supplement: Supplementary file 1 — Supplementary Dataset S1. [file 41598_2021_83379_MOESM1_ESM.xlsx]

## Sheet: Foglio1
Supplementary Dataset S1.Metabolite levels in plasma samples of 147 subjects with Down syndrome (DS). In "Patient code" column "DS"=sample from subject with DS; N/A= data not available. In "Sex" column M=male F=female; in "Fasting"column Yes=subjects in fasting state, No=subjects not in fasting state; N/A=none informations about fasting state. In "Genotype"column CT/CC/TT were refered to MTHFR C6…
Progressive number	Patient code	Age at blood draw	Sex	Fasting	Drugs/Vitamin Supplements	Creatinine (mg/dL)	Uric acid (mg/dL)	Folate (ng/mL)	Vitamin B12 (pg/mL)	Homocysteine (µmol/L)	Genotype	Cognitive Test	Age at the time of Cognitive Test	Griffiths-III A AE	Griffiths-III B AE	Griffiths-III IQ	WPPSI-III verbal AE	WPPSI-III non-verbal AE	WPPSI-III total AE	WPPSI-III IQ
1	DS003	20	F	Yes	NO	0.67	4.6	3.6	188	10	CT
2	DS004	21.98	M	Yes	Levothyroxine	0.86	6.1	7.5	210	13.5	CT
3	DS008	7.95	M	Yes	NO	0.43	3.3	9	267	8.8	CC
4	DS009	19.01	M	Yes	Levothyroxine, Ritenil (herbal supplement), MgCl2	1.18	8.2	9.5	138	40.5	TT
5	DS011	12.02	F	Yes	NO	0.4	5.6	5.5	328	5.8	CT
6	DS012	20.15	F	Yes	NO	0.76	7.1	4.5	218	13.4	CT
7	DS015	20.02	M	Yes	NO	0.69	6.2	4.8	191	7.7	CC
8	DS016	11.13	M	Yes	Leuprorelin Acetate	0.55	4.6	10	207	10.1	TT	WPSSI	11.3333				62.2475	30.2355	49.4427	36.3549
9	DS017	9.02	M	Yes	Levothyroxine, Azithromycin	0.6	4.4	9.6	368	4.1	CC	WPSSI	9.16667				57.6899	40.8725	50.9629	45.9125
10	DS019	20.09	M	Yes	Levothyroxine, Carvedilol, Enalapril	0.95	7.1	7.2	259	10.6	CT
11	DS020	21.16	M	No	Cardioaspirin	1.06	6.3	22.3	335	8.8	TT
12	DS021	13.03	F	Yes	NO	0.65	5.5	12.4	528	5.6	CT
13	DS023	13.99	M	Yes	NO	0.71	5.5	5.4	610	10	CT	WPSSI	14.0833				41.1032	58.5354	48.0761	28.28
14	DS024	21.96	M	Yes	NO	1.04	5.8	3.9	218	11.3	CT
15	DS025	12.97	F	No	NO	0.68	4.1	7.4	304	8.2	TT	WPSSI	13.0833				57.2196	42.2901	51.2478	32.6419
16	DS026	23.06	F	No	Levothyroxine	0.92	4	7.9	331	14.1	CC
17	DS027	12.05	M	Yes	NO	0.92	7.2	8	269	10.8	CC	WPSSI	12.0833				75.0816	81.2894	77.5647	53.4929
18	DS028	18	M	No	NO	0.89	6	4.5	295	10.1	CT
19	DS029	11.04	F	Yes	Levothyroxine	0.66	5.4	5.7	317	10.1	CC
20	DS031	24.07	M	No	NO	N/A	N/A	N/A	N/A	13.1	CC
21	DS033	14.05	M	Yes	NO	0.95	6.4	7.6	201	10	CT	WPSSI	14.1667				65.6725	45.6426	57.6606	33.918
22	DS035	14.03	F	No	NO	0.67	5.4	11.2	414	7.3	CT	WPSSI	14.1667				82.3391	71.1073	77.8463	45.792
23	DS036	12.02	F	Yes	NO	0.69	4.6	7.4	479	9.6	CT
24	DS037	28.03	F	No	Vitamin D	1.04	7.6	6.5	492	13.4	CT
25	DS039	11.03	M	Yes	NO	0.6	4	6.7	381	8.9	CT
26	DS040	18.97	M	No	Enalapril	0.84	6.5	9.6	216	12.6	TT
27	DS041	9.13	M	No	NO	0.59	5	11.9	557	8.3	CC	WPSSI	9.25				56.16	43.1283	50.9473	45.4887
28	DS042	9	F	No	NO	0.46	3.3	3.7	312	10.1	CT	WPSSI	9.08				37.7698	37.7786	37.7733	34.7
29	DS043	6.01	M	Yes	Tobral eye drops	0.48	5.7	N/A	N/A	4.9	CT	Griffiths III	6.08	34	36	46.6
30	DS044	6	F	No	Amoxicillin+Clavulanic Acid	0.59	5.2	6.5	254	8.2	CT	Griffiths III	6.08	40	50	54.8
31	DS045	6.15	M	Yes	Levothyroxine	N/A	N/A	N/A	N/A	6.9	CT
32	DS046	16.99	M	Yes	Macrogol 4000	0.98	8.1	5.1	271	11.9	TT
33	DS047	13	F	Yes	Enalapril 5 mg, Cuprum-Heel (homeopatic)	0.61	4.8	11	500	6.9	CC	WPSSI	13				70.7753	50.9923	62.8621	40.2962
34	DS050	13.05	F	Yes	Levothyroxine	0.63	5.6	12.3	409	7.8	CC	WPSSI	13.1667				83.7417	68.6552	77.7071	49.1817
35	DS051	13.04	F	Yes	NO	0.66	5.1	6.3	248	8	CT
36	DS052	9.01	M	No	Levothyroxine	0.64	5.1	4.4	192	12.3	CT	WPSSI	9.08333				47.5923	36.9405	43.3316	39.7537
37	DS053	8.01	F	Yes	NO	0.41	4.1	8.2	352	6.3	CT
38	DS056	8.02	F	Yes	Levothyroxine	0.52	6.7	17.2	669	5.9	CC	WPSSI	8.08333				47.8904	50.8007	49.0545	50.5717
39	DS057	9.03	M	No	NO	0.47	3.9	6.4	226	7.4	CT	WPSSI	9.08333				50.7074	24.177	40.0953	36.7846
40	DS059	9.35	F	Yes	Levothyroxine	0.62	4.6	9.7	111	9.7	TT
41	DS060	5.02	M	Yes	Vitamin D, Bach Flowers	0.36	4.9	7.5	210	7.4	TT	Griffiths III	5.16	32	33	51.6
42	DS061	13.04	M	Yes	Enalapril, Iron, Gastrotuss (dietary supplement)	0.5	4.1	6.5	558	5.1	TT	WPSSI	13.1667				39.5571	38.9376	39.3093	24.8793
43	DS062	24.01	M	Yes	Macrogol 3350+Salts	0.86	5.3	7.5	378	9.2	CT
44	DS064	10.03	M	Yes	Levothyroxine	0.4	4.7	8.7	291	8	CT	WPSSI	10.0833				50.6557	59.1149	54.0394	44.6606
45	DS065	15.03	M	Yes	NO	0.81	7	6.9	212	9.1	CT	WPSSI	15.0833				68.971	75.9397	71.7585	39.6456
46	DS066	14.07	M	Yes	Levothyroxine	0.68	6.7	4.8	168	12.6	TT
47	DS067	5.27	M	No	Vitamin D, Beta-bioptal eye drops	0.39	6.3	6.3	177	13	TT
48	DS068	4.93	M	Yes	Levothyroxine	0.35	3.9	9	283	5.1	CT
49	DS069	11.09	F	Yes	Levothyroxine	0.57	4.9	5.9	442	9.6	CT	WPSSI	11.25				34.1564	47.3189	39.4214	29.201
50	DS070	5.22	M	No	Tamarine (herbal supplement)	0.53	4.8	10.4	272	12.5	CT	Griffiths III	5.33	24	24	37.5
51	DS071	23.04	F	Yes	Levothyroxine	0.62	6.7	4.1	166	17	TT
52	DS074	6.04	M	No	NO	0.39	4.5	3.7	314	7.7	TT
53	DS075	7.72	M	Yes	NO	0.49	4.1	5.1	282	8.5	CT	WPSSI	7.83333				53.348	38.3581	47.352	50.3745
54	DS076	5.09	M	No	NO	0.5	3.8	9.8	558	8.1	CC
55	DS077	6.07	M	No	Captopril	0.28	4	20.6	478	4.1	CT
56	DS078	10.02	M	No	NO	0.53	4.5	6.6	301	14.4	CT	WPSSI	10.1667				59.0288	35.8437	49.7548	40.7826
57	DS079	15.04	F	Yes	NO	0.64	4.1	4.8	182	13.8	TT
58	DS080	13.09	F	Yes	NO	0.7	5.9	4.5	157	11.2	CT
59	DS081	10	F	No	NO	0.41	5	8.6	246	8.2	CC	WPSSI	10.0833				42.5058	46.8017	44.2241	36.5489
60	DS082	30.81	F	Yes	Syrel (Selenium+Bioperine supplement)	0.63	5.8	22.1	338	9.7	CT
61	DS083	25.23	F	Yes	NO	1	5	4.9	462	9.4	CT
62	DS084	20.22	M	Yes	NO	0.99	5.8	8.3	213	10.5	CC
63	DS085	16.13	M	Yes	NO	0.97	9.6	5.2	317	17	CT
64	DS086	6.96	F	No	NO	0.39	4	13.2	794	8.5	CT
65	DS087	5.11	M	No	Levothyroxine	0.36	3.2	4.4	287	5.2	CC
66	DS088	13.02	F	Yes	NO	0.39	3.4	23.3	164	5.8	CT	WPSSI	13.1667				53.348	39.5171	47.8156	30.2631
67	DS089	22.88	F	Yes	NO	0.91	4.6	17.4	208	7	CC
68	DS090	29.04	M	Yes	NO	0.96	6.8	4.3	157	12	CT
69	DS091	12.99	M	Yes	NO	0.6	4.8	3.8	448	18	TT	WPSSI	12.0833				59.905	32.041	48.7594	33.6272
70	DS092	18.08	F	No	NO	0.45	4.3	4.7	207	5.6	CT
71	DS093	11.03	M	No	NO	0.57	3.6	9.6	457	7.7	CT
72	DS094	25.05	F	No	Levothyroxine	0.87	6.9	7	350	10.6	CC
73	DS097	14.02	M	Yes	Levothyroxine	0.78	5.3	4.7	229	13.6	CC	WPSSI	14.0833				33.1367	57.8266	43.0126	25.4513
74	DS098	20.03	F	Yes	Levothyroxine	0.8	5.8	2.4	145	12.4	CT
75	DS099	5.05	M	Yes	Levothyroxine	0.62	5.1	7.6	550	8.7	CT
76	DS100	12.06	M	No	Lansoprazol	0.54	4.3	11.9	229	7	TT
77	DS101	12.07	F	Yes	Hydroxychloroquin, Prednisone, Fluticasone propionate	0.57	4.1	4.1	343	13.2	TT
78	DS102	12.99	M	No	Levothyroxine	0.64	4.8	5.7	587	8.5	TT	WPSSI	13.1667				65.6844	49.8955	59.3689	37.5752
79	DS104	14.06	M	No	NO	0.75	7	13.5	402	10	CT	WPSSI	14.25				48.0788	39.4549	44.6292	26.099
80	DS105	4.13	M	No	NO	0.42	3.6	6.4	279	5.6	TT	Griffiths III	4.25	8	4	15.6863
81	DS106	5.03	F	Yes	NO	0.34	3.2	9	334	6.9	TT	Griffiths III	5.08	25	33	41.6667
82	DS107	9.03	M	Yes	Levothyroxine	0.49	4	6.5	596	6.6	TT	WPSSI	9.08333				79.6985	51.2509	68.3195	62.6784
83	DS108	4.2	F	No	Thyroid USP 65 mg	0.41	4.1	10.7	510	4.1	TT	Griffiths III	4.33	21	11	40.3846
84	DS109	6.99	M	Yes	Citogenex (Vitamin C+Probiotics supplement)	0.41	3.3	10.7	329	8.3	CC	WPSSI	7.08333				21.7681	40.6139	29.3064	34.4781
85	DS110	6.92	F	Yes	Captopril	0.47	4.3	6.5	446	7.4	CC
86	DS111	11.97	M	Yes	Levothyroxine	0.54	6.7	2.6	134	13.1	TT	WPSSI	12				26.0295	39.1962	31.2962	21.7335
87	DS112	26.08	F	Yes	Levothyroxine	0.82	4.2	6.1	397	10.5	TT
88	DS113	12.98	M	Yes	Thiamazole	0.59	7.5	8.6	117	15.9	CT	WPSSI	13.1667				21.0584	21.9669	21.4218	13.5581
89	DS114	7.99	F	No	NO	N/A	N/A	N/A	N/A	5.5	CC
90	DS115	5.66	F	Yes	Levothyroxine, Carduus Marianus (homeopatic)	0.59	4.1	8.6	385	5.9	CT
91	DS116	9.16	M	No	NO	0.89	6	4.5	295	10.1	CT	WPSSI	9.25				26.476	41.1311	32.3381	29.1334
92	DS117	10.05	M	Yes	NO	0.89	6	4.5	295	10.1	CT
93	DS118	3.85	F	Yes	NO	0.41	4.8	12.6	318	5.5	CT	Griffiths III	3.91	20	16	42.6
94	DS120	4.87	F	No	NO	0.4	4.1	9.2	388	5.9	CC	Griffiths III	5	29	28	48.3333
95	DS122	3.94	M	Yes	Levothyroxine, Cortison	0.37	4.1	9.5	254	6.3	CC	Griffiths III	4	29	20	60.4167
96	DS123	10.08	M	Yes	Levothyroxine	0.49	4	5	338	7.5	TT	WPSSI	10.1667				58.3029	46.6101	53.6258	43.9556
97	DS124	13.16	F	No	NO	0.78	5.1	10.4	414	6	CC	WPSSI	13.25				56.1481	21.9669	42.4756	26.7142
98	DS125	10.02	M	No	NO	0.66	6	7.4	362	19.6	CC
99	DS126	7.5	M	No	Maalox Plus (antiacid)	0.54	4.4	3.8	239	9.7	CT	WPSSI	7.58333				34.311	25.1444	30.6444	33.6751
100	DS128	6.07	M	No	Vitamin D	0.42	4	7.7	501	11.2	TT
101	DS129	4.02	M	No	Levothyroxine	0.36	4.1	13.5	336	6.8	TT	Griffiths III	4.16	23	20	46
102	DS130	13.17	M	No	NO	0.65	5.8	3.7	159	15.3	CT	WPSSI	13.3333				31.3792	50.1542	38.8892	24.3057
103	DS131	6.04	M	Yes	NO	0.39	3.5	7.7	436	8.9	CC	Griffiths III	6.16	36	41	48.6486
104	DS132	4.88	M	No	Betamethasone	0.27	2	12.3	646	5.3	TT	Griffiths III	5	22	16	36.6667
105	DS133	4.06	F	Yes	NO	0.38	4.8	10.3	284	4.7	CT
106	DS134	4.23	M	Yes	NO	0.26	3.6	9.1	214	3.9	CC	Griffiths III	4.33	23	16	44.2308
107	DS135	16.57	F	No	Levothyroxine	0.59	6	23.3	588	6.1	CC
108	DS136	12.02	M	Yes	NO	0.61	5.2	5.4	340	7.1	TT
109	DS140	11.62	M	No	NO	0.57	4.2	23.3	390	8.3	CC
110	DS141	7.82	M	No	Levothyroxine	0.51	5.2	7.8	295	8.9	CT	WPSSI	7.91667				15.4636	42.5487	26.2977	27.6818
111	DS142	3.26	M	No	NO	0.36	4.3	9.5	322	8.5	CT	Griffiths III	3.33	20	24	50
112	DS143	8.01	M	No	Levothyroxine	0.32	4.3	5.2	628	5.3	CT
113	DS144	6	M	No	NO	0.39	2.3	4.9	335	7.8	TT	Griffiths III	6.16	28	16	37.8378
114	DS145	8	M	Yes	NO	0.49	4.7	10.4	355	7	CC	WPSSI	8.08333				12	40.7432	23.4973	24.224
115	DS146	3.04	M	No	NO	0.4	4.2	14	135	6.7	CT	Griffiths III	3.16	23	14	60.5263
116	DS147	10.99	F	Yes	NO	0.6	5.4	4.9	327	9.4	TT	WPSSI	11.0833				44.9399	66.658	53.6272	40.3212
117	DS148	4.35	F	No	NO	0.44	3.7	7.6	548	7.1	TT
118	DS149	6.02	F	Yes	Levothyroxine	0.42	3.8	13.2	206	9.7	CC
119	DS151	4.24	M	No	Levothyroxine	0.31	3.1	8.1	243	4.5	CC	Griffiths III	4.33	28	31	53.8462
120	DS153	4.65	F	No	Vitamin D, Omega 3 supplement	0.37	4.2	18.3	436	6.3	CC	Griffiths III	4.83	32	29	55.1724
121	DS154	7.11	F	Yes	Levothyroxine	0.49	4.6	5.1	347	7.5	CC	WPSSI	7.25				20.5103	52.089	33.1418	38.094
122	DS155	12.12	M	Yes	Levothyroxine	0.67	8.3	5.9	209	11	CT	WPSSI	12.25				29.1403	46.2221	35.973	24.4715
123	DS157	7.03	M	No	NO	0.42	3.4	7.9	335	5.9	CT	WPSSI	7.08333				41.9794	37.4577	40.1707	47.2597
124	DS158	3.1	M	Yes	NO	0.39	5	23.3	481	7.8	CT	Griffiths III	3.25	24	18	61.5385
125	DS161	6.1	M	No	NO	0.37	3.9	5.8	871	4.6	CC	Griffiths III	6.16	33	37	44.5946
126	DS162	15.95	F	No	NO	0.7	5.5	4.4	142	11.2	CT	WPSSI	16.0833				81.8857	55.7624	71.4364	37.0137
127	DS166	14.09	F	No	Levothyroxine	0.61	4.6	2.7	337	11.1	TT	WPSSI	14.0833				68.0668	54.9243	62.8098	37.1656
128	DS167	12.03	F	No	NO	0.56	6.6	5.6	400	9	CC	WPSSI	12				58.634	64.7232	61.0697	38.8979
129	DS168	20.03	F	No	Lymecycline, Sebogard (dietary supplement)	0.64	4.5	15.2	222	9.9	CC
130	DS169	4.15	F	Yes	Levothyroxine	0.45	6.5	11.5	299	9.5	TT	Griffiths III	4.16	26	28	50.9804
131	DS170	16.02	F	Yes	NO	0.61	6.4	3.5	240	13.4	CT
132	DS171	15.07	M	Yes	NO	0.83	8.4	4.1	167	13.2	TT	WPSSI	15.0833				60.4034	65.8199	62.57	34.5691
133	DS172	25.03	M	Yes	Levothyroxine	0.95	7.4	4.5	143	23.1	CT
134	DS174	11.64	F	No	NO	0.56	4.2	5.3	292	6.8	CC	WPSSI	11.6667				64.7963	58.8563	62.4203	44.9067
135	DS175	17.87	M	No	NO	0.95	7.4	6.2	242	11.8	TT
136	DS176	10.99	F	No	NO	0.43	4.6	5.8	433	6.1	CT
137	DS177	10.01	M	Yes	Lamotrigine	0.57	3.8	7.6	320	4.9	CT	WPSSI	10				35.8408	33.588	34.9397	29.1164
138	DS178	4	M	Yes	Trimethoprim+Sulfamethoxazole (prophilaxis)	0.38	3.5	10.8	343	6.9	CT	Griffiths III	4.08	13	12	26.5
139	DS179	2.97	M	Yes	Levothyroxine	0.33	N/A	N/A	N/A	3.9	CC	Griffiths III	3.08	10	16	27.027
140	DS180	6.01	F	Yes	NO	0.46	5.5	10.8	320	5.3	CT
141	DS181	3.47	M	No	Levothyroxine	0.46	5	9.2	574	7.2	CT	Griffiths III	3.58	12	12	27.907
142	DS182	14.78	M	No	NO	0.66	7.5	6.9	344	8.9	CT	WPSSI	14.8333				56.5267	65.5613	60.1406	33.7868
143	DS183	7.11	F	No	Ibuprofen+pseudoephedrine, Betamethasone	0.41	4.3	4.7	369	8.8	CC
144	DS184	4.01	F	Yes	NO	0.28	2.8	7.6	415	5.4	CT	Griffiths III	4.08	23	20	46.9388
145	DS186	3.48	F	N/A	NO	0.44	3.9	9.2	346	8.5	TT	Griffiths III	3.5	23	26	54.7619
146	DS208	4.6	M	Yes	NO	0.39	4.1	5.4	282	6.1	CT	Griffiths III	4.72	24	28	42
147	DS227	10	M	No	NO	0.61	6.3	8.5	374	10.1	TT	WPSSI	10.08				48.4804	24.7565	38.9909	32
