# Supplementary material for: One-carbon pathway and cognitive skills in children with Down syndrome
Source: Sci Rep. 2021 Feb 19;11:4225. doi: 10.1038/s41598-021-83379-7 (PMC7895965; doi:10.1038/s41598-021-83379-7)
Supplement: Supplementary file 2 — Supplementary Table S1. [file 41598_2021_83379_MOESM2_ESM.xlsx]

## Sheet: Foglio1
Supplementary Table 1 a. Correlation of metabolite levels among each other. Partial correlations corrected by age between homocysteine, vitamin B12, folate, uric acid and creatinine levels. FDR correction (Benjamini-Hochberg) was applied to p-value results. Correlations with significant p-value (≤0.05) are highlighted in red, pairs with moderate correlation (0.4< r <0.7) are highlighted in green.…
	Homocysteine			Vitamin B12			Folate			Uric Acid			Creatinine
Homocysteine				p-value	p-value after FDR correction	r	p-value	p-value after FDR correction	r	p-value	p-value after FDR correction	r	p-value	p-value after FDR correction	r
				0.007	0.0175	-0.302	0.06	0.08571	-0.212	<0.001	<0.001	0.456	<0.001	<0.001	0.417
Vitamin B12	p-value	p-value after FDR correction	r				p-value	p-value after FDR correction	r	p-value	p-value after FDR correction	r	p-value	p-value after FDR correction	r
	0.007	0.0175	-0.302				0.182	0.20222	0.152	0.043	0.07167	-0.228	0.563	0.563	-0.066
Folate	p-value	p-value after FDR correction	r	p-value	p-value after FDR correction	r				p-value	p-value after FDR correction	r	p-value	p-value after FDR correction	r
	0.06	0.08571	-0.212	0.182	0.20222	0.152				0.171	0.20222	-0.155	0.031	0.062	-0.243
Uric Acid	p-value	p-value after FDR correction	r	p-value	p-value after FDR correction	r	p-value	p-value after FDR correction	r				p-value	p-value after FDR correction	r
	<0.001	<0.001	0.456	0.043	0.07167	-0.228	0.171	0.20222	-0.155				<0.001	<0.001	0.541
Creatinine	p-value	p-value after FDR correction	r	p-value	p-value after FDR correction	r	p-value	p-value after FDR correction	r	p-value	p-value after FDR correction	r
	<0.001	<0.001	0.417	0.563	0.563	-0.066	0.031	0.062	-0.243	<0.001	<0.001	0.541
Supplementary Table 1 b. Correlation of metabolite levels among each other without strong outliers. Partial correlations corrected by age between homocysteine, vitamin B12, folate, uric acid and creatinine levels. FDR correction (Benjamini-Hochberg) was applied to p-value results. Correlations with significant p-value (≤0.05) are highlighted in red, pairs with moderate correlation (0.4< r <0.7) a…
	Homocysteine			Vitamin B12			Folate			Uric Acid			Creatinine
Homocysteine				p-value	p-value after FDR correction	r	p-value	p-value after FDR correction	r	p-value	p-value after FDR correction	r	p-value	p-value after FDR correction	r
				0.003	0.0075	-0.334	<0.001	<0.001	-0.445	<0.001	<0.001	0.449	0.033	0.06143	0.247
Vitamin B12	p-value	p-value after FDR correction	r				p-value	p-value after FDR correction	r	p-value	p-value after FDR correction	r	p-value	p-value after FDR correction	r
	0.003	0.0075	-0.334				0.072	0.09	0.209	0.038	0.06143	-0.24	0.66	0.66	-0.052
Folate	p-value	p-value after FDR correction	r	p-value	p-value after FDR correction	r				p-value	p-value after FDR correction	r	p-value	p-value after FDR correction	r
	<0.001	<0.001	-0.445	0.072	0.09	0.209				0.204	0.2267	-0.148	0.043	0.0614	-0.235
Uric Acid	p-value	p-value after FDR correction	r	p-value	p-value after FDR correction	r	p-value	p-value after FDR correction	r				p-value	p-value after FDR correction	r
	<0.001	<0.001	0.449	0.038	0.06143	-0.24	0.204	0.2267	-0.148				<0.001	<0.001	0.492
Creatinine	p-value	p-value after FDR correction	r	p-value	p-value after FDR correction	r	p-value	p-value after FDR correction	r	p-value	p-value after FDR correction	r
	0.033	0.06143	0.247	0.66	0.66	-0.052	0.043	0.06143	-0.235	<0.001	<0.001	0.492
