# Supplementary material for: One-carbon pathway and cognitive skills in children with Down syndrome
Source: Sci Rep. 2021 Feb 19;11:4225. doi: 10.1038/s41598-021-83379-7 (PMC7895965; doi:10.1038/s41598-021-83379-7)
Supplement: Supplementary file 3 — Supplementary Table S2. [file 41598_2021_83379_MOESM3_ESM.xlsx]

## Sheet: Foglio1
Supplementary Table 2. Correlation between Griffiths-III test and homocysteine (Hcy) concentration (a), folate concentration (b), folate concentration without strong outliers (b.2), vitamin B12 concentration (c), uric acid concentration (d), creatinine concentration (e) and creatinine concentration without strong outlier (e.2). Partial correlations corrected by age between Hcy, folate, vitamin B1…
a.
	Total subjects n=28 divided in two group by 25th percentile of Hcy levels (25th percentile=5.325 µmol/L)				Total subjects n=28 divided in two group by 50th percentile of Hcy levels (50th percentile=6.5 µmol/L)				Total subjects n=28 divided in two group by 75th percentile of Hcy levels (75th percentile=7.8 µmol/L)
Griffiths-III	Subjects with Hcy level <5.325, n=7, L=Low Group.		Subjects with Hcy level ≥5.325, n=21, H=High Group.		Subjects with Hcy level <6.5, n=14, L=Low Group.		Subjects with Hcy level ≥6.5, n=14, H=High Group.		Subjects with Hcy level <7.8, n=20, L=Low Group.		Subjects with Hcy level ≥7.8, n=6, H=High Group.
	r	p	r	p	r	p	r	p	r	p	r	p
A AE	-0.256	0.624	0.09	0.706	0.241	0.428	0.006	0.985	0.102	0.677	-0.483	0.272
B AE	-0.128	0.808	0.218	0.356	0.068	0.826	0.094	0.761	0.146	0.55	-0.108	0.817
IQ	0.227	0.624	0.09	0.698	0.292	0.31	-0.018	0.95	0.109	0.646	-0.545	0.162
Total subjects 28.
b.
	Total subjects n=26 divided in two group by 25th percentile of folate levels (25th percentile=7.575 ng/mL)				Total subjects n=26 divided in two group by 50th percentile of folate levels (50th percentile=9.2 ng/mL)				Total subjects n=26 divided in two group by 75th percentile of folate levels (75th percentile=11.7 ng/mL)
Griffiths-III	Subjects with folate level <7.575, n=6, L=Low Group.		Subjects with folate level ≥7.575, n=20, H=High Group.		Subjects with folate level <9.2, n=11, L=Low Group.		Subjects with folate level ≥9.2, n=15, H=High Group.		Subjects with folate level <11.7, n=20, L=Low Group.		Subjects with folate level ≥11.7, n=6, H=High Group.
	r	p	r	p	r	p	r	p	r	p	r	p
A AE	0.598	0.286	0.262	0.279	0.458	0.184	0.381	0.179	0.143	0.56	0.143	0.56
B AE	0.557	0.329	-0.057	0.815	0.458	0.183	0.065	0.825	0.1	0.683	0.1	0.683
IQ	0.231	0.659	0.357	0.122	0.284	0.398	0.438	0.102	0.071	0.767	0.729	0.1
Total subjects 26.
b.2
	Total subjects n=25 divided in two group by 25th percentile of folate levels (25th percentile=7.55 ng/mL)				Total subjects n=25 divided in two group by 50th percentile of folate levels (50th percentile=9.2 ng/mL)				Total subjects n=25 divided in two group by 75th percentile of folate levels (75th percentile=11.15 ng/mL)
Griffiths-III	Subjects with folate level <7.55, n=6, L=Low Group.		Subjects with folate level ≥7.575, n=19, H=High Group.		Subjects with folate level <9.2, n=11, L=Low Group.		Subjects with folate level ≥9.2, n=14, H=High Group.		Subjects with folate level <11.15, n=19, L=Low Group.		Subjects with folate level ≥11.15, n=6, H=High Group.
	r	p	r	p	r	p	r	p	r	p	r	p
A AE	0.598	0.286	0.134	0.597	0.458	0.184	0.339	0.257	0.081	0.748	0.761	0.135
B AE	0.557	0.329	-0.179	0.478	0.458	0.183	0.065	0.833	0.034	0.893	0.348	0.567
IQ	0.231	0.659	0.152	0.535	0.284	0.398	0.261	0.367	0.013	0.957	0.499	0.314
Total subjects 25. Analyses performed excluding the strong outlier DS158.
c.
	Total subjects n=11 divided in two group by 25th percentile of Vitamin B12 levels (25th percentile=254 pg/mL)				Total subjects n=11 divided in two group by 50th percentile of Vitamin B12 levels (50th percentile=318 pg/mL)				Total subjects n=11 divided in two group by 75th percentile of Vitamin B12 levels (75th percentile=415 pg/mL)
Griffiths-III	Subjects with Vitamin B12 level<254, n=2, L=Low Group.		Subjects with Vitamin B12 level≥254, n=9, H=High Group.		Subjects with Vitamin B12 level <318, n=5, L=Low Group.		Subjects with Vitamin B12 level≥318, n=6, H=High Group.		Subjects with Vitamin B12 level <415, n=8, L=Low Group.		Subjects with Vitamin B12 level≥415, n=3, H=High Group.
	r	p	r	p	r	p	r	p	r	p	r	p
A AE			0.164	0.698	-0.195	0.805	0.797	0.107	-0.641	0.121
B AE			0.133	0.753	0.78	0.22	0.598	0.287	0.082	0.861
IQ			0.195	0.615	-0.018	0.977	0.788	0.063	-0.6	0.116	0.978	0.133
Total subjects 11.
d.
	Total subjects n=12 divided in two group by 25th percentile of Uric Acid levels (25th percentile= 3.5 mg/dL)				Total subjects n=12 divided in two group by 50th percentile of Uric Acid levels (50th percentile= 4.1 mg/dL)				Total subjects n=12 divided in two group by 75th percentile of Uric Acid levels (75th percentile= 4.975 mg/dL)
Griffiths-III	Subjects with Uric Acid level<3.5, n=2, L=Low Group.		Subjects with Uric Acid level≥3.5, n=10, H=High Group.		Subjects with Uric Acid level <4.1, n=5, L=Low Group.		Subjects with Uric Acid level≥4.1, n=7, H=High Group.		Subjects with Uric Acid level <4.975, n=9, L=Low Group.		Subjects with Uric Acid level ≥4.975, n=3, H=High Group.
	r	p	r	p	r	p	r	p	r	p	r	p
A AE			0.383	0.309	-0.481	0.519	0.098	0.853	0.314	0.45
B AE			0.575	0.105	-0.915	0.086	0.491	0.323	0.183	0.664
IQ			0.365	0.3	-0.302	0.621	-0.046	0.923	0.258	0.502	-0.659	0.542
Total subjects 12.
e.
	Total subjects n=28 divided in two group by 25th percentile of Creatinine levels (25th percentile=0.36 mg/dL)				Total subjects n=28 divided in two group by 50th percentile of Creatinine levels (50th percentile=0.39 mg/dL)				Total subjects n=28 divided in two group by 75th percentile of Creatinine levels (75th percentile=0.4175 mg/dL)
Griffiths-III	Subjects with Creatinine level<0.36, n=6, L=Low Group.		Subjects with Creatinine level≥0.36, n=22, H=High Group.		Subjects with Creatinine level <0.39, n=13, L=Low Group.		Subjects with Creatinine level≥0.39, n=15, H=High Group.		Subjects with Creatinine level <0.4175, n=21, L=Low Group.		Subjects with Creatinine level ≥0.4175, n=7, H=High Group.
	r	p	r	p	r	p	r	p	r	p	r	p
A AE	-0.145	0.816	-0.022	0.924	0.163	0.612	0.128	0.662	0.157	0.509	0.385	0.45
B AE	0.785	0.116	0.197	0.391	0.367	0.24	0.393	0.165	0.012	0.959	0.5	0.312
IQ	-0.246	0.638	-0.083	0.713	0.139	0.652	0.01	0.971	0.166	0.471	0.428	0.338
Total subjects 28.
e.2
	Total subjects n=27 divided in two group by 25th percentile of Creatinine levels (25th percentile=0.36 mg/dL)				Total subjects n=27 divided in two group by 50th percentile of Creatinine levels (50th percentile=0.39 mg/dL)				Total subjects n=27 divided in two group by 75th percentile of Creatinine levels (75th percentile=0.41 mg/dL)
Griffiths-III	Subjects with Creatinine level<0.36, n=6, L=Low Group.		Subjects with Creatinine level≥0.36, n=21, H=High Group.		Subjects with Creatinine level <0.39, n=13, L=Low Group.		Subjects with Creatinine level≥0.39, n=14, H=High Group.		Subjects with Creatinine level <0.41, n=19, L=Low Group.		Subjects with Creatinine level ≥0.41, n=8, H=High Group.
	r	p	r	p	r	p	r	p	r	p	r	p
A AE	-0.145	0.816	-0.282	0.228	0.163	0.612	-0.2	0.513	0.25	0.317	0.054	0.909
B AE	0.785	0.116	-0.122	0.608	0.367	0.24	0.072	0.816	0.171	0.496	0.339	0.456
IQ	-0.246	0.638	-0.277	0.224	0.139	0.652	-0.234	0.42	0.246	0.31	0.094	0.825
Total subjects 27. Analyses performed excluding the strong outlier DS044.
