# Supplementary material for: One-carbon pathway and cognitive skills in children with Down syndrome
Source: Sci Rep. 2021 Feb 19;11:4225. doi: 10.1038/s41598-021-83379-7 (PMC7895965; doi:10.1038/s41598-021-83379-7)
Supplement: Supplementary file 4 — Supplementary Table S3. [file 41598_2021_83379_MOESM4_ESM.xlsx]

## Sheet: Foglio1
Supplementary Table 3. Correlation between WPPSI-III test and Homocysteine (Hcy) concentration (a), folate concentration (b), folate concentration without strong outlier (b.2), vitamin B12 concentration (c), uric acid concentration (d) and creatinine concentration (e). Partial correlations corrected by age between Hcy, folate, vitamin B12, uric acid, creatinine and total age equivalent (AE), verb…
a.
	Total subjects n=49 divided in two group by 25th percentile of Hcy levels (25th percentile=7.35 µmol/L)				Total subjects n=49 divided in two group by 50th percentile of Hcy levels (50th percentile=8.9 µmol/L)				Total subjects n=49 divided in two group by 75th percentile of Hcy levels (75th percentile=10.45 µmol/L)
WPPSI-III	Subjects with Hcy level <7.35, n=12, L=Low Group.		Subjects with Hcy level ≥7.35, n=37, H=High Group.		Subjects with Hcy level <8.9, n=23, L=Low Group.		Subjects with Hcy level ≥8.9, n=26, H=High Group.		Subjects with Hcy level <10.45, n=37, L=Low Group.		Subjects with Hcy level ≥10.45, n=12, H=High Group.
	r	p	r	p	r	p	r	p	r	p	r	p
Total AE	0.373	0.258	-0.455	0.005	0.225	0.315	-0.351	0.085	-0.173	0.313	-0.476	0.139
Verbal AE	0.233	0.491	-0.332	0.048	0.126	0.576	-0.183	0.381	-0.236	0.166	-0.322	0.335
Non-verbal AE	0.555	0.076	-0.428	0.009	0.32	0.147	-0.457	0.022	0.037	0.832	-0.618	0.043
IQ	0.188	0.559	-0.47	0.003	0.16	0.467	-0.303	0.132	-0.248	0.138	-0.422	0.172
Total subjects 49.
b.
	Total subjects n=49 divided in two group by 25th percentile of folate levels (25th percentile=4.95 ng/mL)				Total subjects n=49 divided in two group by 50th percentile of folate levels (50th percentile=6.6 ng/mL)				Total subjects n=49 divided in two group by 75th percentile of folate levels (75th percentile=9.15 ng/mL)
WPPSI-III	Subjects with folate level <4.95, n=12, L=Low Group.		Subjects with folate level ≥4.95, n=37, H=High Group.		Subjects with folate level <6.6, n=24, L=Low Group.		Subjects with folate level ≥6.6, n=25, H=High Group.		Subjects with folate level <9.15, n=37, L=Low Group.		Subjects with folate level >9.15, n=12, H=High Group.
	r	p	r	p	r	p	r	p	r	p	r	p
Total AE	0.28	0.405	-0.013	0.939	0.225	0.302	0.005	0.981	0.068	0.693	-0.109	0.749
Verbal AE	0.068	0.842	0.051	0.767	0.183	0.404	0.053	0.804	0.075	0.664	-0.165	0.629
Nonverbal AE	0.512	0.107	-0.123	0.475	0.173	0.429	-0.069	0.748	0.021	0.902	0.017	0.961
IQ	0.324	0.304	-0.019	0.913	0.239	0.165	0.044	0.835	0.11	0.519	-0.04	0.902
Total subjects 49.
b.2
	Total subjects n=48 divided in two group by 25th percentile of folate levels (25th percentile=4.925 ng/mL)				Total subjects n=48 divided in two group by 50th percentile of folate levels (50th percentile=6.55 ng/mL)				Total subjects n=48 divided in two group by 75th percentile of folate levels (75th percentile=8.675 ng/mL)
WPPSI-III	Subjects with folate level <4.925, n=12, L=Low Group.		Subjects with folate level ≥4.925, n=36, H=High Group.		Subjects with folate level <6.55, n=24, L=Low Group.		Subjects with folate level ≥6.55, n=24, H=High Group.		Subjects with folate level <8.675, n=36, L=Low Group.		Subjects with folate level >8.675, n=12, H=High Group.
	r	p	r	p	r	p	r	p	r	p	r	p
Total AE	0.28	0.405	0.068	0.697	0.225	0.302	0.162	0.462	0.033	0.852	0.134	0.695
Verbal AE	0.068	0.842	0.112	0.522	0.183	0.404	0.191	0.382	0.06	0.731	0.086	0.801
Nonverbal AE	0.512	0.107	-0.041	0.816	0.173	0.429	0.061	0.781	-0.037	0.831	0.164	0.631
IQ	0.324	0.304	0.084	0.627	0.293	0.165	0.229	0.282	0.068	0.695	0.247	0.438
Total subjects 48. Analyses performed excluding the strong outlier DS088.
c.
	Total subjects n=27 divided in two group by 25th percentile of Vitamin B12 levels (25th percentile=209 pg/mL)				Total subjects n=27 divided in two group by 50th percentile of Vitamin B12 levels (50th percentile=327 pg/mL)				Total subjects n=27 divided in two group by 75th percentile of Vitamin B12 levels (75th percentile=442 pg/mL)
WPPSI-III	Subjects with Vitamin B12 level <209, n=6, L=Low Group.		Subjects with Vitamin B12 level≥209, n=21, H=High Group.		Subjects with Vitamin B12 level <327, n=13, L=Low Group.		Subjects with Vitamin B12 level≥327, n=14, H=High Group.		Subjects with Vitamin B12 level <442, n=20, L=Low Group.		Subjects with Vitamin B12 level≥442, n=7, H=High Group.
	r	p	r	p	r	p	r	p	r	p	r	p
Total AE	0.923	0.025	0.093	0.696	0.614	0.034	0.15	0.625	0.643	0.003	0.104	0.845
Verbal AE	0.978	0.004	0.2	0.398	0.474	0.12	0.185	0.545	0.527	0.02	-0.096	0.857
Nonverbal AE	0.404	0.5	-0.207	0.382	0.675	0.016	-0.047	0.879	0.606	0.006	0.579	0.228
IQ	0.919	0.01	0.171	0.458	0.651	0.016	0.195	0.505	0.572	0.008	0.456	0.303
Total subjects 27.
d.
	Total subjects n=27 divided in two group by 25th percentile of Uric Acid levels (25th percentile= 4.1 mg/dL)				Total subjects n=27 divided in two group by 50th percentile of Uric Acid levels (50th percentile=4.8 mg/dL)				Total subjects n=27 divided in two group by 75th percentile of Uric Acid levels (75th percentile=6.7 mg/dL)
WPPSI-III	Subjects with Uric Acid level <4.1, n=5, L=Low Group.		Subjects with Uric Acid level≥4.1, n=22, H=High Group.		Subjects with Uric Acid level <4.8, n=12, L=Low Group.		Subjects with Uric Acid level≥4.8, n=15, H=High Group.		Subjects with Uric Acid level <6.7, n=20, L=Low Group.		Subjects with Uric Acid level≥6.7, n=7, H=High Group.
	r	p	r	p	r	p	r	p	r	p	r	p
Total AE	0.708	0.292	-0.044	0.849	0.071	0.835	-0.113	0.7	0.174	0.475	-0.186	0.724
Verbal AE	0.736	0.264	-0.156	0.501	0.007	0.984	-0.18	0.538	-0.004	0.987	-0.207	0.694
Nonverbal AE	0.52	0.48	0.186	0.42	0.247	0.464	0.041	0.888	0.491	0.033	-0.15	0.776
IQ	0.652	0.233	-0.182	0.419	0.08	0.805	-0.127	0.651	-0.094	0.692	-0.302	0.51
Total subjects 27.
e.
	Total subjects n=49 divided in two group by 25th percentile of Creatinine levels (25th percentile= 0.495 mg/dL)				Total subjects n=49 divided in two group by 50th percentile of Creatinine levels (50th percentile=0.59 mg/dL)				Total subjects n=49 divided in two group by 75th percentile of Creatinine levels (75th percentile=0.67 mg/dL)
WPPSI-III	Subjects with Creatinine level <0.495, n=12, L=Low Group.		Subjects with Creatinine level≥0.495, n=37, H=High Group.		Subjects with Creatinine level <0.59, n=23, L=Low Group.		Subjects with Creatinine level≥0.59, n=26, H=High Group.		Subjects with Creatinine level <0.67, n=36, L=Low Group.		Subjects with Creatinine level≥0.67, n=13, H=High Group.
	r	p	r	p	r	p	r	p	r	p	r	p
Total AE	0.241	0.474	0.12	0.485	-0.032	0.889	0.06	0.776	0.089	0.61	0.291	0.359
Verbal AE	0.282	0.401	0.056	0.744	-0.018	0.936	-0.035	0.867	0.103	0.558	0.259	0.417
Nonverbal AE	-0.053	0.878	0.18	0.295	-0.043	0.85	0.197	0.346	0.013	0.941	0.224	0.484
IQ	0.248	0.437	0.019	0.91	-0.142	0.517	-0.012	0.953	-0.114	0.509	0.267	0.377
Total subjects 49.
